# Supplementary material for: Knowledge, Attitudes and Practices of Indian Immigrants in Australia towards Oral Cancer and Their Perceived Role of General Practitioners: A Cross-Sectional Study
Source: Int J Environ Res Public Health. 2022 Jul 14;19(14):8596. doi: 10.3390/ijerph19148596 (PMC9319446; doi:10.3390/ijerph19148596)
Supplement: Supplementary file 1 [file ijerph-19-08596-s001.zip]

Archive with 1 entries (1 files):
- ijerph-1783685-supplementary.pdf
